# Supplementary material for: Cataract Surgery in Very Old Patients: A Case-Control Study
Source: J Clin Med. 2021 Oct 11;10(20):4658. doi: 10.3390/jcm10204658 (PMC8537740; doi:10.3390/jcm10204658)
Supplement: Supplementary file 1 [file jcm-10-04658-s001.zip]

Archive with 1 entries (1 files):
- jcm-1361569-supplementary.pdf
